# Supplementary material for: Behavioral Lateralization and Optimal Route Choice in Flying Budgerigars
Source: PLoS Comput Biol. 2014 Mar 6;10(3):e1003473. doi: 10.1371/journal.pcbi.1003473 (PMC3945070; doi:10.1371/journal.pcbi.1003473)
Supplement: Video S1 — Example of a flight in which a bird (Casper) selects the left-hand aperture (of width 60 mm) over the right-hand aperture (of width 40 mm). (ZIP) [file pcbi.1003473.s001.zip]

Archive with 1 entries (1 files):
- S1.mov
